# Supplementary material for: Comparison of phenothrin mousse, phenothrin lotion, and wet-combing for treatment of head louse infestation in the UK: a pragmatic randomised, controlled, assessor blind trial
Source: F1000Res. 2014 Jul 10;3:158. [Version 1] doi: 10.12688/f1000research.2026.1 (PMC4168840; doi:10.12688/f1000research.2026.1)
Supplement: Individual demographic data collected from participants and lice found by detection combing post-treatment — Ethnicity: E = European, C = Caribbean, A = South Asian. Length of hair: CC = close cropped, AE = above ears, ES = ears to shoulders, BS = below shoulders. Thickness of hair: F = fine, T = thick. Straightness of hair: S = straight, SC = slight curl, C = curly. Stages of lice found: #1 = first stage nymph, #2 = second stage nymph, #3 = third stage nymph, M = male adult louse, F = female adult louse. N/A = combing not applicable. [file f1000research-3-2229-s0000.tgz]

Archive with 1 entries (1 files):
- a5ab6d29-b5e2-4622-9edf-ed0650582e8c_Individual_demographic_data_collected_from_participants_and_lice_found_by_detection_combing_post-treatment.xlsx
