# Supplementary material for: Comparison of phenothrin mousse, phenothrin lotion, and wet-combing for treatment of head louse infestation in the UK: a pragmatic randomised, controlled, assessor blind trial
Source: F1000Res. 2014 Jul 10;3:158. [Version 1] doi: 10.12688/f1000research.2026.1 (PMC4168840; doi:10.12688/f1000research.2026.1)
Supplement: Individual demographic data collected from participants and lice found by detection combing post-treatment — Ethnicity: E = European, C = Caribbean, A = South Asian. Length of hair: CC = close cropped, AE = above ears, ES = ears to shoulders, BS = below shoulders. Thickness of hair: F = fine, T = thick. Straightness of hair: S = straight, SC = slight curl, C = curly. Stages of lice found: #1 = first stage nymph, #2 = second stage nymph, #3 = third stage nymph, M = male adult louse, F = female adult louse. N/A = combing not applicable. [file f1000research-3-2229-s0000.tgz › a5ab6d29-b5e2-4622-9edf-ed0650582e8c_Individual_demographic_data_collected_from_participants_and_lice_found_by_detection_combing_post-treatment.xlsx]

## Sheet: Sheet1
number	age	sex	race	Hair			Day 4	Lice found					Day 7	Lice found					Day 10	Lice found					Day 14	Lice found					Day 21	Lice found					Day 28	Lice found					Group
				length	thickness	curl	Date	#1	#2	#3	M	F	Date	#1	#2	#3	M	F	Date	#1	#2	#3	M	F	Date	#1	#2	#3	M	F	Date	#1	#2	#3	M	F	Date	#1	#2	#3	M	F
001	9	F	E	ES	T	S	1997-06-19	WITHDRAWN -LACK OF EFFICACY																																			M	F
002	7	M	E	AE	F	S	1997-06-19	2	0	0	0	0	1997-06-23	2	1	0	0	0	WITHDRAWN -LACK OF EFFICACY																								L	F
003	6	F	E	BS	T	SC	1997-06-30	0	2	4	4	6	1997-07-03	1	2	4	1	3	1997-07-06	0	1	10	20	25	1997-07-10	5	4	4	1	5													M	F
004	4	F	E	BS	T	SC	1997-06-30	0	0	1	0	0	1997-07-03	0	1	13	1	6	1997-07-06	0	1	4	4	8	1997-07-10	12	4	2	3	3													M	F
005	5	F	E	ES	F	S	1997-11-29	NOT AVAILABLE					1997-12-01	NOT AVAILALBE					1997-12-04	17	31	2	0	0	1997-12-09	3	1	8	4	6													L	F
006	9	F	E	ES	F	S	N/A						N/A						N/A						1997-12-17	0	0	0	1	0	WITHDRAWN -LACK OF EFFICACY												W	F
007	6	F	E	ES	F	S	1997-12-07	0	0	0	0	0	1997-12-08	0	0	0	0	0	1997-12-12	0	0	0	0	0	1997-12-17	0	0	3	6	7													L	F
008	7	F	C	ES	T	C	1997-07-05	0	0	0	0	0	1997-07-14	0	0	0	0	0	1997-07-17	NOT AVAILABLE					1997-07-21	0	0	0	0	0													L	C
009	5	F	E	BS	F	S	1997-07-11	0	0	0	0	0	1997-07-14	0	0	0	0	0	1997-07-17	0	0	0	0	0	1997-07-21	0	0	0	0	0													L	C
010	8	F	E	BS	F	S	1997-07-11	0	0	0	0	0	1997-07-14	0	0	0	0	0	1997-07-17	0	0	0	0	0	1997-07-21	0	0	0	0	0													L	C
011	29	F	E	BS	T	C	1997-09-02	0	0	0	0	0	1997-09-04	NOT AVAILALBLE					1997-09-07	NOT AVAILABLE					1997-09-15	0	0	0	0	0													M	c
012	9	M	EC	AE	F	S	1997-09-02	0	0	0	0	0	1997-09-04	NOT AVAILALBLE					1997-09-07	NOT AVAILABLE					1997-09-15	0	0	0	0	0													M	c
013	10	F	EC	ES	T	C	1997-09-02	0	0	0	0	0	1997-09-04	NOT AVAILALBLE					1997-09-07	NOT AVAILABLE					1997-09-15	0	0	0	0	0													M	c
014	6	F	E	ES	F	S	1997-11-29	0	0	0	0	0	1997-12-03	0	1	0	0	0	1997-12-07	0	0	0	0	0	1997-12-09	0	0	1	1	1													L	F
015	9	F	E	BS	T	S	1997-11-29	0	0	0	0	0	1997-12-03	10	9	2	0	0	1997-12-07	0	18	17	3	0	1997-12-09	0	0	1	1	1													L	F
016	28	F	E	ES	T	SC	N/A						N/A						N/A						1997-12-19	0	1	0	0	0	WITHDRAWN -LACK OF EFFICACY												W	F
017	39	F	E	ES	T	C	1997-12-07	0	0	0	0	0	1997-12-09	0	0	0	0	0	1997-12-12	0	0	0	0	0	1997-12-17	0	0	0	0	0													L	C
018	7	F	E	ES	F	S	1997-12-09	0	0	0	0	0	1997-12-14	0	0	1	2	2	1997-12-16	0	1	1	0	1	1997-12-19	0	0	1	4	2													M	F
019	7	M	E	AE	T	S	1997-07-02	6	0	0	0	0	1997-07-05	19	21	4	0	0	1997-07-08	0	0	40	5	6	1997-07-12	0	0	2	0	2													M	F
020	8	F	E	ES	T	S	1997-07-02	0	0	0	0	0	1997-07-05	0	0	0	0	0	1997-07-08	0	21	45	38	57	1997-07-12	0	1	11	8	12													L	F
021	12	F	E	ES	T	S	N/A						N/A						N/A						1997-07-12	0	0	0	2	2	WITHDRAWN -LACK OF EFFICACY												W	F
022	7	F	E	BS	T	SC	N/A						N/A						N/A						1997-07-14	0	1	1	2	2	WITHDRAWN -LACK OF EFFICACY												W	F
023	10	F	E	BS	F	S	1997-07-04	0	0	1	4	4	1997-07-07	NOT AVAILABLE					1997-07-10	1	0	2	3	0	1997-07-14	0	1	5	4	5													M	F
024	10	M	E	AE	T	SC	1997-07-04	36	3	0	0	1	1997-07-07	NOT AVAILABLE					1997-07-10	3	4	19	3	4	1997-07-14	1	0	2	7	5													L	F
025	10	M	E	AE	T	SC	1997-07-04	16	9	1	1	1	1997-07-07	NOT AVAILABLE					1997-07-10	6	0	4	4	4	1997-07-14	3	9	7	0	1													M	F
026	12	F	E	BS	F	SC	1997-07-04	0	1	3	0	1	1997-07-07	NOT AVAILABLE					1997-07-10	0	2	0	4	2	1997-07-14	LOST TO FOLLOW UP																	M	F
027	14	F	E	BS	T	SC	1997-07-04	3	2	0	0	0	1997-07-07	NOT AVAILABLE					1997-07-10	0	0	0	0	0	1997-07-14	LOST TO FOLLOW UP																	L	F
028	26	M	E	AE	F	S	N/A						N/A						N/A						1997-07-14	0	0	0	1	0	WITHDRAWN -LACK OF EFFICACY												W	F
029	8	F	E	BS	T	S	1997-07-07	0	0	0	0	0	1997-07-10	0	0	0	0	0	1997-07-13	0	0	0	0	0	1997-07-17	0	0	0	0	0													L	C
030	12	F	E	BS	T	S	1997-07-07	0	0	0	0	0	1997-07-10	1	5	2	0	1	1997-07-13	0	1	5	2	1	1997-07-17	0	0	0	1	0													M	F
031	10	F	E	BS	T	S	N/A						N/A						N/A						1997-10-15	0	0	0	0	0	1997-10-22	0	0	0	0	0	1997-10-29	0	0	0	0	0	W	C
032	10	F	E	BS	T	S	1997-10-06	0	0	0	0	0	1997-10-09	0	0	0	0	0	1997-10-12	0	0	0	0	0	1997-10-16	0	0	0	0	0													M	C
033	11	F	E	ES	F	S	1997-10-08	1	0	0	2	6	1997-10-11	6	3	2	4	4	WITHDRAWN -LACK OF EFFICACY																								M	F
034	9	F	E	ES	F	S	N/A						N/A						N/A						1997-10-18	2	0	0	1	0	WITHDRAWN -LACK OF EFFICACY												W	F
035	35	F	E	AE	F	S	N/A						N/A						N/A						1997-07-21	0	0	0	0	0	1997-10-28	0	0	0	0	0	1997-11-04	0	0	0	0	0	W	C
036	8	M	E	AE	T	SC	1997-10-11	6	0	0	0	0	1997-10-14	0	1	0	0	0	1997-10-17	0	0	3	2	4	1997-10-21	0	0	0	1	6													L	F
037	4	M	E	AE	F	C	1997-09-24	1	1	0	0	0	WITHDRAWN -LACK OF EFFICACY																														L	F
038	4	F	E	AE	F	S	1997-10-11	2	0	0	0	0	1997-10-14	0	0	0	0	0	1997-10-17	0	0	0	0	1	1997-10-01	0	0	0	0	0													L	F
039	6	F	E	BS	F	S	1997-07-16	0	0	0	0	0	1997-07-21	0	0	0	0	1	1997-07-24	NOT AVAILABLE					1997-07-26	0	0	1	1	0													L	F
040	50	M	E	ES	T	S	1997-07-16	0	0	0	0	0	1997-07-21	0	0	0	0	0	1997-07-24	NOT AVAILABLE					1997-07-26	0	0	1	0	0													M	f
041	8	F	E	BS	F	S	1997-07-16	0	0	0	0	0	1997-07-21	NOT AVAILABLE					1997-07-22	0	1	1	2	1	WITHDRAWN -LACK OF EFFICACY																		L	F
042	8	F	E	BS	T	S	N/A						N/A						N/A						1997-07-26	0	0	1	2	1	WITHDRAWN -LACK OF EFFICACY												W	F
043	9	F	AC	BS	T	SC	N/A						N/A						N/A						1997-07-23	0	0	0	0	0	LOST TO FOLLOW UP												W	f
044	9	M	E	AE	T	S	1997-07-08	0	0	0	0	0	1997-07-11	0	0	0	0	0	1997-07-14	0	0	0	0	0	1997-07-18	0	0	0	0	0													L	C
045	6	F	E	BS	T	S	1997-07-08	0	0	0	0	0	1997-07-11	0	0	0	0	0	1997-07-14	0	0	0	0	0	1997-07-18	0	0	0	0	0													M	C
046	10	F	E	AE	T	C	1997-10-11	4	0	0	14	F	E	0	0	0	0	0	1997-10-17	0	0	6	1	3	1997-10-21	0	0	0	7	7													L	F
047	27	F	E	BS	T	C	1997-09-19	0	1	0	0	0	1997-09-23	0	0	5	1	0	1997-09-27	0	0	1	1	0	1997-09-29	1	1	2	2	0													M	F
048	7	M	E	ES	T	S	1997-07-30	10	9	2	2	1	1997-08-02	6	2	13	1	0	1997-08-05	1	0	4	3	4	WITHDRAWN - LACK OF EFFICACY																		L	F
049	11	F	E	BS	T	S	1997-07-30	0	0	1	1	0	1997-08-02	0	0	0	0	0	1997-08-05	0	0	0	0	0	1997-08-09	0	0	0	0	0													M	F
050	31	M	E	AE	F	S	N/A						N/A						N/A						1997-08-09	0	0	0	0	0	FINISHED EARLY IN ERROR												W	f
051	7	F	E	BS	T	S	1997-07-30	1	0	0	0	1	1997-08-02	9	4	4	0	2	1997-08-05	0	0	3	2	5	WITHDRAWN -LACK OF EFFICACY																		M	F
052	9	F	E	BS	T	SC	1997-07-30	3	5	1	1	0	1997-08-02	2	3	15	2	0	1997-08-05	0	0	0	0	1	1997-08-09	0	0	4	5	15													L	F
053	8	M	A	AE	T	S	1997-07-29	0	0	0	0	0	1997-08-01	0	0	0	0	0	1997-08-04	0	0	0	0	0	1997-08-08	0	0	0	0	2													M	R
054	29	F	E	BS	T	SC	1997-07-30	9	0	0	1	1	1997-08-02	5	3	1	0	1	1997-08-05	1	0	0	1	0	1997-08-09	3	1	7	1	1													L	F
055	14	F	E	ES	F	S	1997-08-04	0	0	0	0	0	1997-08-07	NOT AVAILABLE					1997-08-09	0	0	0	0	0	1997-08-13	LOST TO FOLLOW UP																	M	F
056	35	F	E	AE	F	S	1997-08-04	0	0	0	0	0	1997-08-06	0	0	0	0	0	1997-08-13	0	0	0	0	0	1997-08-09	0	0	0	0	0													L	C
057	5	F	E	ES	F	S	N/A						N/A						N/A						1997-10-21	0	0	0	0	0	1997-10-29	0	0	0	0	0	1997-11-04	0	0	0	0	0	W	C
058	6	F	E	ES	F	S	1997-10-12	0	0	0	0	1	1997-10-14	0	0	0	0	0	1997-10-17	0	0	0	0	0	1997-10-21	0	0	3	0	0													L	F
059	12	M	E	AE	T	S	1997-10-14	0	0	0	0	0	1997-10-17	0	0	0	0	0	1997-10-20	1	1	0	0	0	1997-10-24	0	0	0	0	0													L	F
060	10	M	E	AE	F	S	N/A						N/A						N/A						1997-10-22	0	0	0	2	1	WITHDRAWN -LACK OF EFFICACY												W	F
061	5	F	E	ES	T	C	1997-09-19	0	0	2	1	4	1997-09-23	0	1	1	0	0	1997-09-27	0	0	1	1	2	1997-09-29	4	4	8	4	3													M	F
062	4	F	E	ES	F	SC	1997-09-19	2	0	0	0	0	1997-09-23	0	0	3	0	0	1997-09-27	0	0	0	0	0	1997-09-29	2	0	1	2	3													M	F
063	4	F	E	ES	F	S	1997-10-12	0	0	0	2	9	WITHDRAWN -LACK OF EFFICACY																														M	F
064	9	F	E	BS	F	SC	N/A						N/A						N/A						1997-12-30	0	0	0	0	0	1998-01-06	0	0	0	0	0	1998-01-15	0	0	0	0	0	W	C
065	13	F	E	ES	T	S	1997-11-30	16	17	8	3	1	1997-12-13	0	4	5	2	3	1997-12-06	0	4	5	2	3	WITHDRAWN - LACK OF EFFICACY																		M	F
066	14	M	E	AE	F	SC	1997-07-04	0	0	0	0	0	1997-07-07	0	0	0	0	0	1997-07-10	0	0	0	0	0	1997-07-14	0	0	0	1	0													L	R
067	5	F	E	BS	F	S	1997-07-04	0	0	0	0	0	1997-07-07	0	0	0	0	0	1997-07-10	0	0	0	1	0	1997-07-14	0	0	4	6	3													L	F
068	9	F	E	BS	F	S	1997-12-03	1	1	5	0	3	1997-12-06	3	4	2	2	0	1997-12-03	1	3	5	4	4	1997-12-10	3	2	4	1	2													M	F
069	11	F	E	ES	F	S	1997-12-09	NOT AVAILABLE					1997-12-12	0	0	0	0	0	1997-12-16	0	0	0	0	0	1997-12-19	0	0	0	0	0													L	c
070	7	F	E	ES	F	S	1997-11-29	NOT AVAILABLE					1997-12-04	6	7	41	9	13	1997-12-05	NOT AVAILABLE					1997-12-09	3	2	3	6	8													M	F
071	4	F	E	ES	F	C	1997-07-21	0	0	0	0	0	1997-07-24	0	0	0	0	0	1997-07-27	0	0	0	0	0	1997-07-31	0	0	0	0	0													M	C
072	6	F	E	BS	F	S	1997-07-21	0	0	0	0	0	1997-07-24	0	0	0	0	0	1997-07-27	0	0	0	0	0	????																		M	f
073	6	F	E	BS	T	S	1997-08-16	NOT AVAILABLE					1997-08-19	0	0	0	0	0	1997-08-22	1	1	0	0	0	1997-08-27	1	0	0	4	1													L	F
074	21	F	E	ES	T	C	N/A						N/A						N/A						1997-08-27	LOST TO FOLLOW UP																	W	F
075	10	F	E	BS	T	S	1997-07-06	1	1	2	9	14	1997-07-09	42	58	44	21	23	1997-07-12	2	3	6	7	8	1997-07-16	1	0	5	4	2													M	F
076	10	F	E	ES	T	S	1997-07-21	0	0	0	0	0	1997-07-24	0	0	0	0	0	1997-07-27	NOT AVAILABLE					1997-07-31	0	0	0	0	0													M	c
077	6	F	E	BS	T	SC	1997-07-06	0	0	0	1	1	1997-07-09	0	0	0	0	0	1997-07-12	0	0	0	1	0	1997-07-16	0	3	1	0	0													M	F
078	9	F	E	BS	T	S	N/A						N/A						N/A						1997-07-16	0	1	4	1	2	WITHDRAWN -LACK OF EFFICACY												W	F
079	6	F	E	BS	T	S	1997-07-07	0	0	0	0	0	1997-07-10	0	0	0	0	0	1997-07-13	0	0	0	0	1	1997-07-16	1	2	1	3	2													L	F
080	15	F	E	BS	T	C	1997-08-11	0	0	0	0	0	1997-08-14	NOT AVAILABLE					1997-08-17	0	0	1	1	1	WITHDRAWN - LACK OF EFFICACY																		L	F
081	30	F	E	BS	T	S	1997-07-30	0	0	0	0	0	1997-08-02	0	0	0	0	0	1997-08-05	NOT AVAILABLE					1997-08-09	0	0	0	0	0													L	c
082	4	F	E	BS	T	SC	1997-07-13	0	1	2	0	0	1997-07-16	0	0	0	1	0	1997-07-19	0	0	0	0	0	1997-07-23	0	0	0	0	0													M	F
083	6	F	E	BS	T	S	1997-07-13	0	0	0	0	0	1997-07-16	0	0	0	0	0	1997-07-19	NOT AVAILABLE					1997-07-23	0	0	0	0	0													M	c
084	4	F	E	BS	T	S	1997-08-11	0	0	1	0	0	1997-08-14	0	0	0	0	0	1997-08-17	1	0	0	0	1	1997-08-21	NON-COMPLIANT																	L	F
085	11	F	E	BS	T	SC	1997-07-07	0	0	0	0	0	1997-07-10	NOT AVAILABLE					1997-07-13	1	3	9	0	5	1997-07-16	0	0	5	2	4													L	F
086	7	F	E	BS	F	S	1997-07-07	0	0	0	0	0	1997-07-10	0	0	0	0	0	1997-07-13	0	0	8	2	1	1997-07-17	0	0	0	3	4													L	F
087	9	F	E	BS	T	SC	1997-07-11	0	0	0	0	0	1997-07-14	NOT AVAILABLE					1997-07-17	0	0	0	0	0	1997-07-23	0	0	1	2	0													M	F
088	8	F	E	ES	T	SC	1997-12-20	0	0	0	0	0	1997-12-23	0	0	0	0	0	1997-12-28	0	0	0	0	0	1997-12-30	0	0	0	0	0													L	C
089	11	M	E	AE	T	S	1997-07-11	1	1	0	2	4	1997-07-14	NOT AVAILABLE					1997-07-17	11	4	2	0	2	WITHDRAWN - LACK OF EFFICACY																		L	F
090	32	M	E	AE	F	S	1997-07-11	NOT AVAILABLE					1997-07-14	NOT AVAILABLE					1997-07-17	NOT AVAILABLE					1997-07-21	0	1	1	0	1													L	F
091	7	F	E	BS	T	SC	1997-07-11	28	15	6	0	4	WITHDRAWN -LACK OF EFFICACY																														L	F
092	8	F	E	BS	T	SC	N/A						N/A						N/A						1997-07-21	8	1	2	0	0	WITHDRAWN - LACK OF EFFICACY												W	F
093	40	M	E	ES	T	C	1997-08-03	0	0	0	0	1	1997-08-06	0	0	0	0	0	1997-08-09	0	0	0	0	0	1997-08-13	0	0	0	0	0													M	F
094	7	M	E	AE	F	S	1997-08-03	0	0	0	0	0	1997-08-06	0	0	0	0	0	1997-08-09	0	0	0	0	0	1997-08-13	0	0	0	0	0													M	C
095		F	E	BS	T	SC	1997-08-03	0	0	2	0	0	1997-08-06	NOT AVAILABLE					1997-08-09	0	0	0	0	0	1997-08-13	NOT AVAILABLE																	M	F
096	11	M	E	AE	F	S	N/A						N/A						N/A						1997-08-13	0	0	0	0	0	LOST TO FOLLOW UP												W	f
097	5	M	E	AE	T	S	N/A						N/A						N/A						1997-08-24	0	0	0	0	0	1997-08-31	NOT AVAILABLE					1997-09-10	0	0	0	0	0	W	c
098	6	F	E	BS	T	S	1997-08-07	0	0	0	0	0	1997-08-11	0	0	0	0	0	1997-08-15	0	0	0	0	0	1997-08-17	LOST TO FOLLOW UP																	L	F
099	10	F	A	ES	T	S	1997-07-29	0	0	0	0	0	1997-08-01	0	0	0	0	0	1997-08-04	0	0	0	0	0	1997-08-08	0	0	0	3	3													L	F
100	6	F	E	ES	T	S	1997-07-14	0	0	0	0	1	1997-07-17	1	0	0	0	0	1997-07-21	0	0	0	0	0	1997-07-24	0	0	0	0	0													M	C
101	5	M	E	AE	F	SC	1997-10-15	0	0	0	1	0	1997-10-18	0	0	0	0	0	1997-10-21	0	0	0	0	0	1997-10-25	0	0	0	1	0													L	F
102	9	M	E	AE	F	S	1997-10-15	1	1	0	0	0	1997-10-18	0	0	0	0	0	1997-10-21	0	0	0	0	1	1997-10-25	0	0	0	0	0													L	F
103	10	M	E	ES	T	S	1997-07-30	1	4	0	0	0	1997-08-02	5	2	4	0	0	1997-08-05	0	0	1	1	0	1997-08-09	0	1	0	1	0													L	F
104	8	F	E	ES	T	S	1997-07-14	0	1	0	0	0	1997-07-17	0	0	1	0	0	1997-07-21	0	0	0	0	0	1997-07-24	1	1	0	0	0													M	F
105	10	F	E	BS	T	S	1997-07-19	2	0	0	0	0	1997-07-21	0	0	0	0	0	1997-07-25	0	0	0	0	0	1997-07-29	0	0	0	0	1													M	F
106	12	M	E	AE	T	S	N/A						N/A						N/A						1997-07-29	0	0	0	0	0	FINISHED EARLY IN ERROR												W	f
107	14	F	E	BS	T	S	1997-08-03	0	0	1	1	2	1997-08-06	0	0	3	0	1	1997-08-09	0	0	0	0	0	1997-08-13	LOST TO FOLLOW UP																	M	F
108	13	F	E	AE	T	SC	ASSESSMENT DOCUMENTS MISSING																																				L
109	10	F	E	BS	T	S	1997-12-20	0	0	0	0	0	1997-12-23	0	0	0	0	0	1997-12-28	0	0	0	0	0	1997-12-30	0	0	0	0	0													L	C
110	7	M	E	AE	F	S	N/A						N/A						N/A						1997-08-08	2	0	1	2	1	WITHDRAWN - LACK OF EFFICACY												W	F
111	9	F	A	BS	T	S	1997-07-20	NOT AVAILABLE					1997-07-23	2	2	5	3	0	1997-07-26	0	0	1	1	1	1997-07-30	0	2	1	0	2													M	F
112	36	F	A	BS	T	S	1997-07-20	NOT AVAILABLE					1997-07-23	1	2	1	2	0	1997-07-26	3	0	1	2	1	1997-07-30	0	2	1	0	0													M	F
113	6	F	A	BS	T	S	1997-07-20	NOT AVAILABLE					1997-07-23	0	4	6	4	1	1997-07-26	1	4	3	1	2	1997-07-30	3	1	0	1	1													M	F
114	8	F	E	BS	F	S	N/A						N/A						N/A						1997-08-05	LOST TO FOLLOW UP																	W	F
115	6	F	E	BS	F	S	1997-08-23	0	0	0	0	0	1997-08-27	0	4	0	0	0	WITHDRAWN -LACK OF EFFICACY																								L	F
116	5	M	E	AE	T	C	N/A						N/A						N/A						1997-07-30	0	0	0	0	0	1997-08-06	NOT AVAILABLE					LOST TO FOLLOW UP						W	f
117	38	F	E	ES	T	SC	1997-09-20	0	0	0	0	0	1997-07-23	0	0	0	0	0	1997-07-26	0	0	0	0	0	1997-07-30	0	0	0	1	0													L	R
118	7	F	E	ES	T	SC	N/A						N/A						N/A						1997-07-30	0	0	0	4	0	WITHDRAWN - LACK OF EFFICACY												W	F
119	13	F	E	ES	T	SC	1997-07-20	0	0	0	0	0	1997-07-23	0	0	0	0	0	1997-07-26	0	0	0	0	0	1997-07-30	0	0	1	1	3													L	F
120	4	F	E	BS	F	S	1997-07-20	0	0	0	0	0	1997-07-23	0	0	0	0	0	1997-07-26	0	0	0	0	0	1997-07-30	0	0	0	0	0													M	C
121	7	F	E	BS	T	C	1997-07-20	0	0	0	0	1	1997-07-23	21	28	23	19	24	WITHDRAWN -LACK OF EFFICACY																								M	F
122	10	M	E	AE	T	S	N/A						N/A						N/A						1997-08-08	0	0	0	0	0	NON-COMPLIANT												W	f
123	ENROLMENT DOCUMENTS MISSING						1997-07-30	0	0	0	0	0	1997-08-02	0	0	0	0	0	1997-08-06	0	0	0	0	0	1997-08-09	0	0	0	0	0													?
124	32	F	E	BS	T	C	1997-12-20	0	0	0	0	0	1997-12-23	NOT AVAILABLE					1997-12-28	0	0	0	0	0	1997-12-30	0	0	0	0	0													L	c
125	5	F	E	AE	T	S	1997-07-30	0	0	0	0	0	1997-08-02	0	0	0	0	0	1997-08-06	0	0	0	0	0	1997-08-09	0	0	0	0	0													L	C
126	6	M	E	AE	T	S	1997-07-20	NOT AVAILABLE					1997-07-23	0	0	0	0	0	1997-07-26	0	0	0	0	0	1997-07-30	0	0	0	0	0													M	c
127	9	F	E	BS	T	S	1997-07-20	0	0	0	0	0	1997-07-23	0	0	0	0	0	1997-07-26	0	0	0	0	0	1997-07-30	0	0	0	0	0													M	C
128	5	M	E	AE	T	S	N/A						N/A						N/A						1997-12-02	2	1	7	5	10	WITHDRAWN - LACK OF EFFICACY												W	F
129	6	F	E	ES	T	S	1997-10-08	1	1	0	1	5	1997-10-12	1	3	2	0	4	1997-10-14	3	3	3	0	1	1997-10-18	2	3	7	3	2													M	F
130	4	F	E	BS	F	S	N/A						N/A						N/A						1997-12-02	1	2	1	0	1	WITHDRAWN - LACK OF EFFICACY												W	F
131	5	F	E	ES	F	S	1997-12-20	12	1	1	0	0	WITHDRAWN -LACK OF EFFICACY																														L	F
132	7	F	E	BS	F	S	N/A						N/A						N/A						1997-02-16	0	0	0	2	0	WITHDRAWN - LACK OF EFFICACY												W	F
133	5	F	E	BS	F	S	N/A						N/A						N/A						1997-08-06	LOST TO FOLLOW UP																	W	F
134	6	F	E	BS	T	S	1997-07-19	0	2	1	0	3	WITHDRAWN -LACK OF EFFICACY																														M	F
135	9	F	A	ES	T	S	1997-07-29	0	0	0	0	0	1997-08-01	0	0	0	0	0	1997-08-04	0	0	0	0	0	1997-08-08	0	0	0	0	0													L	C
136	32	F	E	AE	T	C	1997-10-15	0	0	0	0	0	1997-10-18	0	0	0	0	0	1997-10-21	0	0	0	1	0	1997-10-25	0	0	0	0	0													L	R
137	11	M	E	AE	F	S	1997-08-23	0	0	0	0	0		NON-COMPLIANCE - LACK OF EFFICACY																													L	F
138		F	E	BS	T	C	1997-07-16	0	0	0	0	0	1997-07-19	0	0	0	0	1	1997-07-21	0	0	0	1	0	1997-07-26	1	0	1	1	0													M	F
139	12	F	E	BS	F	S	1997-08-03	0	0	3	4	5	1997-08-06	1	5	2	0	1	1997-08-09	1	0	0	0	0	1997-07-16	LOST TO FOLLOW UP																	M	F
140	6	F	E	ES	T	S	1997-07-26	0	0	1	0	0	1997-07-28	0	2	0	0	0	1997-07-31	0	0	1	0	0	1997-08-04	0	0	0	2	0													L	F
141	9	F	E	BS	T	S	1997-07-28	0	0	0	0	0	1997-08-01	1	2	1	0	1	1997-08-04	0	0	0	0	0	1997-08-08	0	0	0	0	1													L	F
142	6	M	E	AE	T	S	1997-07-28	0	0	0	0	0	1997-08-01	0	0	0	0	0	1997-08-04	0	0	1	1	1	1997-08-08	0	0	0	0	0													L	F
143	13	M	E	AE	F	S	1997-08-23	3	3	0	0	0	1997-08-27	1	3	5	0	0	WITHDRAWN -LACK OF EFFICACY																								L	F
144	5	F	E	ES	F	S	1997-07-16	0	0	0	0	0	1997-07-19	0	0	0	0	0	1997-07-21	0	0	0	0	1	1997-07-26	2	1	0	0	0													M	F
145	15	F	E	BS	T	S	1997-08-23	3	4	0	0	0	1997-08-27	4	2	3	0	0	WITHDRAWN -LACK OF EFFICACY																								L	F
146	7	F	E	BS	T	S	1997-10-15	0	0	0	0	0	1997-10-18	0	3	0	0	0	1997-10-21	0	0	2	1	5	1997-10-25	0	0	1	10	5													L	F
147	33	F	E	BS	T	C	1997-08-23	3	4	0	0	0	1997-08-27	0	2	10	1	1	WITHDRAWN -LACK OF EFFICACY																								M	F
148	9	F	E	ES	T	S	1997-07-26	7	1	0	0	0	1997-07-28	1	3	4	0	1	1997-07-31	0	2	3	5	0	WITHDRAWN - LACK OF EFFICACY																		M	F
149	7	M	E	ES	F	S	1997-07-30	2	0	0	0	0	1997-08-02	0	1	1	0	0	1997-08-06	0	0	1	0	5	1997-08-09	0	0	0	0	0													M	F
150	6	F	E	BS	T	S	1997-07-22	NOT AVAILABLE					1997-07-25	0	0	0	2	4	1997-07-28	NOT AVAILABLE					1997-08-01	1	2	3	2	4													M	F
151	12	M	E	AE	T	S	1997-07-30	0	1	1	1	0	1997-08-03	NOT AVAILABLE					1997-08-06	0	0	0	2	0	1997-08-09	0	0	0	0	0													M	F
152	7	F	E	BS	T	S	1997-07-30	0	1	0	2	1	1997-08-03	NOT AVAILABLE					1997-08-06	0	1	0	1	1	1997-08-09	0	5	0	0	2													M	F
153	5	F	E	BS	T	S	1997-07-30	0	0	0	0	0	1997-08-03	NOT AVAILABLE					1997-08-06	0	1	0	0	1	1997-08-09	1	0	0	0	2													M	F
154	25	F	E	BS	T	S	N/A						N/A						N/A						1997-08-01	0	0	0	0	0	1997-08-08	0	0	2	0	0	WITHDRAWN - LACK OF EFFICACY						W	F
155	11	F	E	ES	F	S	1997-08-14	0	0	0	0	0	1997-08-17	0	0	0	0	0	1997-08-19	0	0	0	0	0	1997-08-24	0	0	0	0	0													M	C
156	37	M	E	AE	T	SC	1997-08-14	0	0	0	0	0	1997-08-17	0	0	0	0	0	1997-08-19	0	0	0	0	0	1997-08-24	0	0	0	0	0													M	C
157	37	F	E	BS	F	S	1997-08-14	0	0	0	0	0	1997-08-17	0	0	0	0	0	1997-08-19	NOT AVAILABLE					1997-08-24	0	0	0	0	0													M	c
158	12	F	E	ES	T	SC	1997-09-23	0	0	0	0	0	1997-09-26	0	0	0	0	0	1997-09-29	0	0	0	0	0	1997-10-03	0	1	1	1	1													M	F
159	10	F	E	ES	F	S	1997-09-23	0	2	0	0	0	1997-09-26	0	0	1	0	1	1997-09-29	0	0	0	0	0	1997-10-03	1	0	0	1	0													L	F
160	11	F	AE	ES	T	SC	1997-09-23	0	0	0	0	0	1997-09-26	0	0	0	0	0	1997-09-29	0	0	0	0	0	1997-10-03	0	0	2	1	3													L	F
161	6	F	E	ES	F	S	1997-09-23	0	0	0	0	0	1997-09-26	0	0	0	0	1	1997-09-29	0	0	0	0	0	1997-10-03	0	0	0	0	0													L	F
162	6	F	E	ES	F	S	1997-12-20	15	0	2	3	0	WITHDRAWN -LACK OF EFFICACY																														L	F
163	30	F	E	BS	T	S	1997-12-20	0	0	0	0	0	1997-12-23	NOT AVAILABLE					1997-12-28	0	0	0	0	0	1997-12-30	0	0	0	0	0													L	c
164	8	F	E	ES	F	S	1997-09-23	0	0	1	0	0	1997-09-26	0	0	0	0	3	1997-09-29	0	0	0	0	2	1997-10-03	0	0	0	0	0													M	F
165	11	M	E	AE	F	S	1997-09-30	0	0	0	0	0	1997-10-03	0	0	0	0	0	1997-10-06	0	1	6	1	1	WITHDRAWN - LACK OF EFFICACY																		L	F
166	11	F	E	BS	T	S	1997-11-24	0	0	0	0	0	1997-11-27	0	1	3	0	0	1997-11-30	2	11	8	6	6	1997-12-04	0	0	1	8	5													L	F
167	5	F	E	BS	F	S	N/A						N/A						N/A						1997-12-30	NOT AVAILABLE					1998-01-06	0	0	2	0	0	WITHDRAWN - LACK OF EFFICACY						W	F
168	32	F	E	ES	T	C	N/A						N/A						N/A						1997-12-30	NOT AVAILABLE					1998-01-06	0	0	2	0	0	WITHDRAWN - LACK OF EFFICACY						W	F
169	6	F	E	BS	T	S	1997-11-23	3	4	21	4	8	1997-11-26	3	3	11	5	11	WITHDRAWN -LACK OF EFFICACY																								M	F
170	35	F	E	BS	T	SC	1997-11-24	0	0	0	0	2	1997-11-27	0	0	0	0	0	1997-11-30	0	2	0	0	2	1997-12-04	0	0	0	2	0													L	F
171	26	F	E	BS	T	S	1997-11-23	1	0	1	0	1	1997-11-26	4	2	3	5	4	1997-11-28	0	2	0	0	0	1997-12-02	1	0	1	0	0													M	F
172	10	M	E	AE	T	S	N/A						N/A						N/A						1997-12-04	0	0	0	0	0	1997-12-11	NOT AVAILABLE					1997-12-17	9	2	0	0	0	W	f
173	6	M	E	AE	T	SC	1997-11-22	NOT AVAILABLE					1997-11-25	NOT AVAILABLE					1997-11-28	NOT AVAILABLE					1997-12-03	7	3	11	2	7													M	F
174	13	F	E	BS	T	S	1997-11-23	0	0	0	0	0	1997-11-26	0	0	0	0	0	1997-11-29	0	0	0	0	0	1997-12-02	0	0	0	0	0													L	C
175	7	M	E	AE	F	S	1997-11-22	NOT AVAILABLE					1997-11-25	0	0	0	0	0	1997-11-28	NOT AVAILABLE					1997-12-02	18	3	6	5	5													L	F
176	8	F	E	BS	F	S	1997-10-23	5	7	2	0	5	1997-10-27	1	0	0	1	2	1997-10-29	1	0	0	1	3	WITHDRAWN - LACK OF EFFICACY																		M	F
177	32	F	E	BS	F	SC	N/A						N/A						N/A						1997-12-30	0	0	0	0	0	1998-01-06	0	0	0	0	0	1998-01-15	0	0	0	0	0	W	C
178	4	F	E	BS	F	SC	N/A						N/A						N/A						1997-12-30	0	0	0	0	0	NON-COMPLIANT												W	f
179	11	F	A	BS	T	S	1997-12-14	0	0	0	0	0	1997-12-18	NOT AVAILABLE					1997-12-20	0	4	2	1	2	WITHDRAWN - LACK OF EFFICACY																		L	F
180	7	F	E	ES	F	S	N/A						N/A						N/A						1997-12-10	0	0	1	1	2	WITHDRAWN - LACK OF EFFICACY												W	F
181	7	F	A	BS	T	S	1997-12-14	0	0	0	0	0	1997-12-19	0	9	1	3	1	1997-12-20	0	2	1	1	0	1997-12-24	0	0	0	2	4													L	F
182	7	M	A	AE	T	S	1997-12-14	1	0	0	0	0	1997-12-19	0	0	1	1	0	1997-12-20	1	0	0	0	1	1997-12-24	0	0	0	0	0													M	F
183	6	F	E	ES	F	S	N/A						N/A						N/A						1997-12-10	3	0	0	2	1	WITHDRAWN - LACK OF EFFICACY												W	F
184	30	F	E	BS	T	SC	1997-12-18	1	0	0	2	0	1997-12-20	NOT AVAILABLE					1997-12-23	NOT AVAILABLE						LOST TO FOLLOW UP																	L	F
185	5	F	E	BS	F	SC	1997-12-18	4	2	0	3	0	WITHDRAWN -LACK OF EFFICACY																														M	F
186	9	F	E	ES	F	SC	1997-12-15	23	12	9	25	31	1997-12-16	10	6	10	3	5	WITHDRAWN -LACK OF EFFICACY																								L	F
187	5	F	E	BS	T	S	1997-10-17	0	0	0	0	0	1997-10-20	0	0	0	0	0	1997-10-23	0	0	0	0	0	1997-10-27	NON COMPLIANT																	L	F
188	10	F	E	AE	T	SC	1997-12-15	5	1	0	0	0	1997-12-16	2	0	1	1	0	1997-12-18	NOT AVAILABLE					1997-12-24	0	0	0	0	0													M	F
189	4	M	E	AE	F	S	N/A						N/A						N/A						1997-09-02	1	0	0	0	1	WITHDRAWN - LACK OF EFFICACY												W	F
190	8	F	E	BS	T	S	N/A						N/A						N/A						1997-10-14	0	0	4	2	3	WITHDRAWN - LACK OF EFFICACY												W	F
191	6	F	E	BS	F	S	N/A						N/A						N/A						1997-10-14	0	1	1	0	1	WITHDRAWN - LACK OF EFFICACY												W	F
192	34	F	E	BS	F	S	N/A						N/A						N/A						1997-10-24	0	0	0	0	0	1997-10-31	0	0	0	0	0	1997-11-07	0	0	0	0	0	W	C
193	8	F	E	BS	F	S	1997-10-12	1	0	0	0	3	WITHDRAWN -LACK OF EFFICACY																														M	F
194	6	F	E	BS	F	S	1997-10-17	0	0	1	0	0	1997-10-20	0	0	0	0	0	1997-10-23	0	0	0	0	0	1997-10-27	1	0	0	0	0													L	F
195	10	F	E	BS	F	S	1997-10-17	8	6	10	5	9	1997-10-20	0	2	3	0	3	1997-10-23	0	0	1	0	0	WITHDRAWN - LACK OF EFFICACY																		M	F
196	5	F	E	BS	F	S	1997-10-18	0	1	1	0	0	1997-10-21	0	1	4	0	3	WITHDRAWN -LACK OF EFFICACY																								L	F
197	6	F	E	BS	T	S	1997-10-18	0	0	0	1	0	1997-10-21	0	0	2	0	1	1997-10-24	0	0	0	0	3	1997-10-28	0	1	0	4	5													L	F
198	35	F	E	BS	T	SC	1997-10-18	1	0	0	0	0	1997-10-21	0	1	0	1	2	1997-10-24	2	0	0	0	1	1997-10-28	0	0	0	0	3													M	F
199	7	F	E	BS	F	SC	1997-10-19	0	0	1	1	0	1997-10-22	0	0	0	0	0	1997-10-25	0	0	0	0	0	1997-10-28	1	1	0	1	1													M	F
200	11	M	E	AE	T	S	N/A						N/A						N/A						1997-10-31	0	0	0	0	0	1997-11-07	0	0	0	0	0	1997-11-12	0	0	0	0	0	W	C
201	10	M	E	AE	T	S	1997-10-19	0	2	0	0	0	1997-10-22	NOT AVAILABLE					1997-10-25	NOT AVAILABLE					1997-10-29	0	0	0	0	0													L	F
202	10	F	E	ES	F	S	1997-10-20	0	0	0	0	0	1997-10-23	0	0	0	0	2	1997-10-27	0	2	5	6	11	WITHDRAWN - LACK OF EFFICACY																		M	F
203	10	F	E	BS	F	S	1997-10-20	7	0	4	0	2	1997-10-23	5	6	2	5	7	WITHDRAWN -LACK OF EFFICACY																								M	F
204	7	F	E	BS	F	S	1997-10-21	2	0	0	0	1	1997-10-24	0	0	0	0	0	1997-10-27	0	0	0	0	0	1997-11-01	0	0	3	1	1													M	F
205	36	F	E	ES	F	S	1997-10-21	0	0	0	0	0	1997-10-24	0	0	0	0	0	1997-10-27	0	0	0	0	0	1997-11-03	0	0	0	0	0													L	C
206	10	F	E	BS	F	S	1997-10-22	0	0	0	0	0	1997-10-25	NOT AVAILABLE					1997-10-28	NOT AVAILABLE					1997-11-01	0	0	1	4	6													L	F
207	11	F	E	ES	T	SC	1997-10-21	0	0	0	0	0	1997-10-24	NOT AVAILABLE					1997-10-27	0	0	0	0	0	1997-11-01	0	0	0	0	0													M	c
208	10	F	E	BS	T	S	1997-10-21	2	0	0	3	4	1997-10-24	1	0	1	0	0	1997-10-27	0	0	0	0	0	1997-11-06	0	0	3	2	3													M	F
209	4	F	E	ES	T	C	1997-10-22	0	1	0	1	1	1997-10-25	0	0	1	0	0	1997-10-28	NOT AVAILABLE					1997-11-01	0	0	6	5	0													L	F
210	28	F	E	AE	T	S	1997-10-22	2	0	1	0	0	1997-10-25	3	0	0	0	0	1997-10-28	NOT AVAILABLE					1997-11-01	0	0	0	0	1													M	F
211	8	M	E	AE	T	SC	N/A						N/A						N/A						1997-11-04	0	0	0	0	0	1997-11-13	0	0	0	0	0	1997-11-19	0	0	0	0	0	W	C
212	11	F	E	ES	F	S	1997-10-24	0	0	0	0	0	1997-10-28	0	0	0	0	0	1997-10-30	0	0	0	0	0	1997-11-04	0	0	0	2	0													M	R
213	46	F	E	ES	F	S	1997-10-22	NOT AVAILABLE					1997-10-25	0	0	0	0	0	1997-10-31	0	0	0	0	0	1997-11-03	0	0	2	0	1													M	F
214	8	F	E	BS	F	S	N/A						N/A						N/A						1997-11-07	0	0	0	0	0	1997-11-12	0	0	0	0	0	1997-11-19	0	0	0	0	0	W	C
215	6	M	E	AE	F	S	1997-11-01	0	2	2	1	1	1997-11-03	0	0	0	0	0	1997-11-08	0	0	0	0	0	1997-11-10	3	0	0	1	0													M	F
216	5	F	E	BS	T	C	1997-11-03	0	0	1	0	0	WITHDRAWN -LACK OF EFFICACY																														L	F
217	7	F	E	BS	T	SC	1997-11-03	0	0	0	4	6	1997-11-06	0	0	0	0	2	1997-11-10	11	2	0	0	0	WITHDRAWN - LACK OF EFFICACY																		M	F
218	5	F	E	ES	F	S	1997-11-03	0	0	0	0	0	1997-11-06	1	1	3	1	0	1997-11-09	0	0	3	1	1	1997-11-13	0	3	4	8	12													L	F
219	36	F	E	ES	F	S	1997-11-03	0	0	0	0	0	1997-11-06	0	0	0	0	0	1997-11-09	0	0	0	0	1	1997-11-13	0	0	0	0	1													L	F
220	8	F	E	BS	F	S	1997-11-08	2	0	0	0	1	1997-11-11	3	5	4	0	0	1997-11-15	LOST TO FOLLOW UP																							L	F
221	12	F	E	BS	F	S	1997-11-12	1	5	0	3	6	1997-11-15	0	0	4	4	7	1997-11-18	0	3	3	7	2	1997-11-22	1	3	7	3	2													M	F
222	11	F	E	BS	F	S	1997-11-11	0	0	0	0	0	1997-11-14	0	0	0	0	0	1997-11-17	0	0	0	0	0	1997-11-22	LOST TO FOLLOW UP																	L	F
223	7	F	AE	BS	T	S	1997-11-17	0	0	0	1	2	1997-11-21	0	0	0	0	0	1997-11-24	0	1	1	2	1	1997-12-04	0	2	3	3	2													L	F
224	7	M	AE	AE	T	S	N/A						N/A						N/A						1997-12-04	0	0	0	0	0	1997-12-11	1	0	0	0	0	WITHDRAWN - LACK OF EFFICACY						W	F
225	5	F	E	AE	T	S	1997-11-17	0	0	0	0	1	1997-11-21	0	0	0	0	0	1997-11-24	0	0	0	0	0	1997-12-04	0	0	0	0	0													L	F
226	10	M	E	AE	T	S	N/A						N/A						N/A						1997-12-04	0	0	0	0	0	1997-12-06	0	0	0	1	1	WITHDRAWN - LACK OF EFFICACY						W	F
227	32	F	E	ES	F	S	1997-11-22	0	0	0	0	1	1997-11-25	1	0	0	0	0	1997-11-27	0	0	1	0	0	1997-12-01	0	1	0	0	0													L	F
228	11	F	E	BS	F	S	1997-11-22	0	0	0	0	0	1997-11-25	1	1	0	0	0	1997-11-27	0	0	0	0	0	1997-12-01	0	0	19	1	15													L	F
229	10	M	E	AE	F	S	N/A						N/A						N/A						1997-12-01	0	0	0	0	0	1997-12-08	0	0	0	0	0	1997-12-15	0	0	0	0	0	W	C
230		M	E	AE	T	S	1997-11-26	0	0	2	2	1	1997-11-29	1	1	0	2	11	WITHDRAWN -LACK OF EFFICACY																								M	F
231	32	F	E	BS	T	SC	1997-11-24	0	0	0	0	2	1997-11-26	0	0	0	0	1	1997-11-30	0	0	0	0	0	1997-12-06	0	1	1	0	2													L	F
232	9	F	E	BS	T	S	1997-11-24	0	0	0	0	1	1997-11-26	0	0	0	0	0	1997-11-30	0	0	0	0	0	1997-12-06	0	0	4	5	8													L	F
233	36	F	E	BS	T	SC	1997-11-23	0	0	0	0	0	1997-11-26	0	0	0	0	0	1997-11-29	0	0	0	0	0	1997-12-02	0	0	0	0	0													L	C
234	9	F	E	ES	T	S	N/A						N/A						N/A						1997-12-05	DROP-OUT																	W	F
235	33	F	E	BS	T	S	N/A						N/A						N/A						1997-12-05	DROP-OUT																	W	F
236	5	F	E	BS	T	SC	1997-11-26	0	1	0	3	5	WITHDRAWN -LACK OF EFFICACY																														M	F
237	8	F	E	ES	F	SC	N/A						N/A						N/A						1997-12-06	0	0	0	0	0	1997-12-15	0	0	2	0	0	WITHDRAWN - LACK OF EFFICACY						W	F
238	7	F	E	BS	F	S	1997-11-24	0	0	0	0	0	1997-11-27	0	0	0	0	0	1997-11-30	0	0	0	2	0	1997-12-04	0	1	2	2	1													L	F
239	14	F	E	BS	T	SC	1997-11-24	0	0	0	0	0	1997-11-27	1	0	0	0	0	1997-11-30	0	0	2	0	0	1997-12-04	0	0	0	0	1													M	F
240	4	F	E	BS	T	S	1997-11-24	0	0	0	5	6	1997-11-26	0	0	1	3	5	1997-11-30	0	0	0	1	1	WITHDRAWN - LACK OF EFFICACY																		M	F
241	5	F	E	BS	F	SC	1997-11-29	0	0	0	1	0	1997-12-02	0	0	0	0	0	1997-12-05	0	0	0	0	0	1997-12-08	0	0	0	0	0													M	F
242		M	E	AE	T	SC	1997-11-27	2	4	0	0	0	1997-11-29	2	2	1	1	0	1997-12-03	3	6	6	2	1	1997-12-06	0	0	1	1	1													L	F
243	7	F	E	BS	F	S	N/A						N/A						N/A						1997-12-08	LOST TO FOLLOW UP																	W	F
244	11	F	E	BS	T	S	1997-11-26	0	5	1	0	0	1997-11-29	NOT AVAILABLE					1997-12-02	3	2	5	3	3	WITHDRAWN - LACK OF EFFICACY																		M	F
245	9	F	E	ES	F	SC	1997-11-27	0	0	0	0	0	1997-11-30	0	0	0	0	1	1997-12-04	2	0	0	0	0	1997-12-11	1	0	2	4	1													M	F
246	43	M	E	AE	T	SC	1997-11-27	0	2	0	0	0	1997-11-30	1	0	0	0	0	1997-12-04	0	0	0	0	0	1997-12-11	0	0	0	0	0													L	F
247	11	F	E	BS	T	S	N/A						N/A						N/A						1997-12-09	11	3	3	1	3	WITHDRAWN - LACK OF EFFICACY												W	F
248	6	F	E	ES	F	SC	1997-12-22	LOST TO FOLLOW UP																																			L	F
249	30	M	E	AE	F	S	1997-11-29	0	0	0	0	0	1997-12-03	0	0	0	0	0	1997-12-05	0	0	0	0	0	1997-12-08	0	0	0	0	0													M	C
250	7	M	E	AE	T	S	1997-11-28	0	0	0	0	0	1997-12-02	0	0	0	0	0	1997-12-05	0	0	0	0	0	1997-12-09	0	0	0	0	1													M	R
251	7	M	E	AE	T	S	N/A						N/A						N/A						1997-12-09	0	1	5	1	1	WITHDRAWN - LACK OF EFFICACY												W	F
252	6	F	E	BS	F	S	N/A						N/A						N/A						1997-12-11	0	0	0	0	0	1997-12-18	NOT AVAILABLE					NON-COMPLIANT?						W	f
253	8	F	E	BS	T	S	1997-12-03	0	0	0	0	0	1997-12-06	0	0	0	0	0	1997-12-10	0	0	0	0	0	1997-12-11	0	0	0	0	0													L	C
254	32	F	E	ES	F	S	N/A						N/A						N/A						1997-12-10	LOST TO FOLLOW UP																	W	F
255		F	E	ES	F	SC	1997-12-03	1	1	3	1	1	1997-12-07	NOT AVAILABLE					1997-12-10	LOST TO FOLLOW UP																							M	F
256	8	F	E	BS	F	S	N/A						N/A						N/A						1997-12-10	0	0	1	1	7	WITHDRAWN - LACK OF EFFICACY												W	F
257	12	F	E	ES	T	SC	1997-12-03	1	0	1	0	0	1997-12-07	NOT AVAILABLE					1997-12-10	2	2	3	1	3	WITHDRAWN - LACK OF EFFICACY																		L	F
258	6	F	E	ES	F	S	1997-12-01	0	0	0	0	0	1997-12-04	0	0	0	0	0	1997-12-07	NOT AVAILABLE					1997-12-10	0	0	0	0	1													L	f
259	8	F	E	BS	F	S	1997-11-30	0	0	0	0	0	1997-12-03	0	0	0	0	0	1997-12-06	0	0	0	0	0	1997-12-10	0	0	3	0	0													L	F
260	5	F	E	ES	F	S	N/A						N/A						N/A						1997-12-08	LOST TO FOLLOW UP																	W	F
261	9	F	E	BS	T	S	1997-12-03	12	4	3	0	0	WITHDRAWN -LACK OF EFFICACY																														M	F
262	11	M	E	AE	T	S	N/A						N/A						N/A						1997-12-11	0	0	0	0	0	1997-12-19	0	0	0	0	0	1997-12-26	LOST TO FOLLOW UP					W	f
263	10	F	E	BS	T	S	1997-12-04	0	0	0	0	0	1997-12-06	0	0	0	0	0	1997-12-11	0	0	0	0	0	1997-12-13	0	0	0	0	0													L	C
264	5	F	E	ES	F	SC	1997-12-03	0	0	0	0	0	1997-12-06	0	2	1	0	0	1997-12-10	NOT AVAILABLE					1997-12-13	0	0	0	1	0													M	F
265	10	F	E	BS	T	S	1997-12-03	0	1	0	0	0	1997-12-06	0	2	0	0	0	1997-12-10	NOT AVAILABLE					1997-12-13	0	0	0	1	0													M	F
266	4	F	E	BS	F	S	1997-12-07	0	0	0	0	1	WITHDRAWN -LACK OF EFFICACY																														M	F
267	5	F	E	BS	F	S	1997-12-07	0	0	0	0	0	1997-12-11	0	5	1	1	1	WITHDRAWN -LACK OF EFFICACY																								L	F
268	4	M	E	AE	F	S	N/A						N/A						N/A						1998-01-20	0	0	0	0	0	1998-01-27	0	0	0	2	2	WITHDRAWN - LACK OF EFFICACY						W	F
269	7	M	E	AE	F	SC	1997-12-15	1	3	1	0	2	1997-12-16	4	1	2	1	1	WITHDRAWN -LACK OF EFFICACY																								M	F
270	9	F	E	ES	T	SC	1998-01-13	0	3	0	0	0	1998-01-16	0	0	0	0	0	1998-01-19	0	0	0	0	0	1998-01-23	0	0	0	0	0													L	F
271	4	F	E	ES	T	SC	1998-01-22	16	16	8	5	2	WITHDRAWN -LACK OF EFFICACY																														L	F
272	48	F	E	ES	T	SC	1998-01-10	0	0	0	0	0	1998-01-13	0	0	1	0	1	1997-01-16	0	0	0	0	0	1997-01-20	3	0	0	0	0													M	F
273	9	F	E	BS	F	S	1998-01-14	NOT AVAILABLE					1998-01-16	4	6	17	11	12	WITHDRAWN -LACK OF EFFICACY																								M	F
274
275	13	M	E	AE	T	S	ASSESSMENT DOCUMENTS MISSING																																				M
276
277	5	F	E	ES	F	SC	N/A						N/A						N/A						1998-01-20	2	4	10	0	0	WITHDRAWN - LACK OF EFFICACY												W	F
278	4	M	E	AE	F	S	N/A						N/A						N/A						1998-01-23	6	4	2	2	3	WITHDRAWN - LACK OF EFFICACY												W	F
279
280		F	E	ES	F	S	N/A						N/A						N/A						1998-01-23	1	0	0	0	1	WITHDRAWN - LACK OF EFFICACY												W	F
281
282
283	32	F	E	AE	T	C	N/A						N/A						N/A						1998-02-16	0	0	0	0	0	1998-02-23	0	0	0	0	0	1998-03-02	0	0	0	0	0	W	C
																											Treatment intervention	Outcome
																											L = lotion	C = Cure
																											M = mousse	c = Possible cure but could not confirm due to missing data
																											W = wet combing	F = Treatment failure
																												f = Probable treatment failure some data missing
																												R = Reinfestation
